# Supplementary material for: Markers of oxidative stress in umbilical cord blood from G6PD deficient African newborns
Source: PLoS One. 2017 Feb 24;12(2):e0172980. doi: 10.1371/journal.pone.0172980 (PMC5325548; doi:10.1371/journal.pone.0172980)
Supplement: S1 Table — (XLSX) [file pone.0172980.s001.xlsx]

## Sheet: WBC
WBC		Neutrophils		Lymphocytes		Hgb		Platelets
Deficient	Normal	Deficient	Normal	Deficient	Normal	Deficient	Normal	Deficient	Normal
12.1	7	6.1	4.1	5.3	2.1	13.6	13.9	237	233
25.6	15.7	14.9	11.7	8.1	1.9	15.4	17.1	230	191
13.3	9.1	8.2	4.9	3.6	3.7	11.7	14.8	224	469
18.6	13.7	9.7	9.3	7.4	3.5	12.6	15	366	288
9.1	8.2	6.2	4.4	2	3.1	12.6	17.7	224	208
32.9	9.1	21.2	4	8.2	4.6	14.4	16.3	239	260
15.2	4.6	10.4	1	3.4	3.5	15.9	13.3	300	281
13.6	13.4	8.2	9.8	2.8	1.9	14.8	14.7	355	279
14.6	15.4	9.4	11.1	3.4	3.3	15.5	11.9	180	293
36.7	12.2	20.6	7.7	12.3	3.1	12.8	14.1	245	240
15.7	12.1	8.9	8.8	4.2	1.8	11.8	13.6	362	189
19.5	15.9	14.5	11.3	3.1	2.8	13.3	15	309	294
20.1	10.5	13.8	7.6	4.7	1.7	15.7	16.7	256	236
26.7	11.3	19.4	7.9	4.1	2.2	14.8	16.8	221	283
15.4	9.1	10.6	5.4	3.2	2.4	16.2	15.7	237	250
18.6	4.7	13.3	2.6	3.4	1.7	18.7	17.7	255	63
43.39	9.6	2.7	5.5	2.3	3.5	13.9	17.3	266	203
12.08	26.8	9.25	8.8	2.54	14.9	15.6	15.3	206	43
6.8	6.6	4	3.7	1.7	2.2	12	13.8	377	265
25.5	15.5	16.6	11.4	5.9	2.3	10.8	12.9	284	357
8.8	15.1	5.4	10.9	2.8	2.4	15.9	15.9	129	245
25.9	11.8	17.7	8	4.9	2.9	12.3	14.8	353	167
16.9	13.9	11	7.9	3.9	4.5	14.4	14.6	311	258
24.9	8.4	14.6	5.3	6.6	2.1	14.8	14.8		348
15.6	15.9	11.7	10.1	2.4	3.9	11.3	16.9		144
9.4	16.9	6.6	10.6	1.9	4.1	15.5	12.9		308
23.5	10.6	15.7	7.8	4.9	1.5	15.4	12.3		220
24.1	12.1	17.5	8.4	4.2	2.8	16.2	11.7		271
10.9	8.6	6.2	6.5	3.4	1.4	11.4	15		266
14.5	15.8	8.6	11.2	4.6	3.2	11.8	14.6		163
8.7	14.1	5	9.3	2.7	3.5	15	16.5		273
15.57	14.8	7.7	11.2	5.02	2.3	13.6	15.8		236
	18.3		13.3		3.1		13.9		166
	12.1		7.9		2.9		16		249
	8.9		6.5		1.5		13.9		235
	7		3.9		2.3		14.9		269
	15.1		10.3		2.6		12		261
	9		6.5		1.6		12.8		296
	8		5.5		2		14		256
	12.4		7.4		3.6		14.2		242
	10.2		7.5		1.8		14.7		246
	11.8		8.6		1.8		12.9		242
	18.7		11.8		5		14.2		259
	20.9		14.5		4.5		13		291
	16.5		11		2.8		11.1		263
	16.3		8.6		6.4		9.5		345
	12.6		7.8		2.9		15.5		184
	13.7		5.9		6.5		14		39
	9.8		7.3		1.5		14.8		339
	16.3		10.5		3.8		15.8		166
	9.5		5.6		2.4		14.2		180
	14.8		8.9		3.8		11.4		305
	11.8		8.4		2.3		13.7		305
	8.8		6.2		1.6		16.5		201
	22		15.9		3.2		14.1		248
	12		8		2.7		12.9		407
	15		11.2		2.4		14.5		257
	7.2		4.5		1.5		17.5		219
	15.1		9.3		4.2		15.5		248
	7.6		5		1.6		14.8		219
	19.9		10		8.7		14.2		268
	12.6		8.5		2.1		12.9		300
	10.3		7.5		2.2		12.3		304
	7.4		4.8		1.9		12.9		258
	9.7		6.1		2.7		11.5		297
	8.2		5.2		2.5		12.2		192
	8.3		5.1		2.6		12.1		181
	9.5		7.1		1.7		12.4		281
	9.7		6.5		2.1		13.5		305
	13.2		8.8		2.8		14.7		321
	31.6		21.1		6.5		14.6		300
	13.9		10.2		1.6		15		282
	18		11.7		3.5		12		300
	11.1		7		3.3		15.6		290
	10.8		6.8		2.5		14		318
	13.4		9.5		2.3		15		363
	12.7		8.2		3.4		14.3		358
	14.3		7.3		5.3		14.1		276
	15		10.9		2.2		15.2		88
	8.7		5.8		2		13.5		312
	15.5		11.1		2.6		14.9		215
	13.6		8.4		3.5		13.9		187
	13.2		8.8		2.8		14.7		170
	9.5		7.6		0.9		14.8		169
	15.2		10.8		2.8		14.1		288
	11.3		7.8		2.2		13.4		307
	13.6		9.2		3.1		12.6		272
	15.4		10.3		2.8		13.3		256
	14.7		10.5		2.7		15.1		196
	13.3		10.6		1.6		18.9		182
	8.6		5.8		2.1		15.8		323
	19.5		12.8		4.6		13.9		355
	10.8		7.5		1.7		12.6		297
	12.4		7.4		3.3		16.3		260
	13.3		7.3		4.5		14		329
	13.3		8.5		3		7.7		50
	12.6		8.5		2.7		15.5		264
	12.4		8.3		2.9		14.8		302
	12		8.1		2.4		15.4		231
	19.9		12.1		5.3		13.6		257
	15		11.1		1.9		13.9		368
	11		7.9		1.8		14		224
	10.5		7.3		1.5		13.1		261
	16.3		11.6		2.4		13.9		395
	26.5		13.6		8.8		17.1		77
	5.5		3.8		0.9		14.2		207
	16.6		9.3		5.7		14		314
	18.5		13.4		3.4		14		276
	18.7		12.1		4.9		17.2		214
	28		17.5		5.9		14.2		243
	11.3		7		3		13		243
	10.6		7.2		2.6		14.4		276
	11.2		5.8		4.5		14		205
	9.6		6.6		2.3		11.3		337
	11.5		6.6		3.5		13.1		287
	12.6		9.3		2.2		15.7		256
	8.1		5.9		1.5		13.8		366
	19.7		14.1		2.6		16.5		226
	11.3		7.4		2.7		13.7		252
	11.5		9.3		1.5		14.3		171
	11.7		9.4		1.4		16.5		198
	9.2		4.5		3.6		14.6		226
	11.6		7.3		2.7		14		330
	13.7		9.2		2.7		13.7		226
	17.6		10.8		3.9		13.9		241
	13.9		10.5		2.2		16.1		198
	10		6.2		2.8		15.7		297
	14.1		10.2		3.2		11.5		327
	17.9		13.1		3		14.2		344
	8.5		5.1		2.6		14		243
	14.1		10.5		2.1		12.2		286
	15.1		9.9		3.7		15.3		222
	17		9		5.8		15.4		146
	14.5		9.6		3.8		14		291
	17.5		10.2		5.4		13.6		215
	18.2		12.2		4.2		15.7		253
	25.1		13.6		8.1		16.1
	16		9.5		4.8		15.6
	8.6		4.8		3		14.3
	7.4		1.9		4.8		19
	19.1		12.7		4.8		16.3
	12.8		8.6		2.9		15.3
	13.1		8.9		2.9		14.2
	16		10.6		3.4		15.7
	7.2		6		0.8		17.2
	16.2		12.1		2.2		14.5
	11.7		7.1		3.2		15.6
	45.2		28.9		7		8.6
	25.1		16.3		6.2		15.4
	3.8		2.1		1.4		10.2
	10.5		6.4		2.7		13.8
	8.9		4.8		2.8		14.4
	13.6		10.6		2.1		16.1
	19.2		11.761		30.7		12.2
	12.2		8.7		2.5		17.8
	11.2		6.8		2.3		15
	11.5		7.5		2.8		15.6
	15.8		12.4		1.5		13.4
	9.1		5.1		2.7		13.1
	14.7		10.1		3.1		15
	12.6		10		1.6		15
	17.6		12.9		2.6		14.6
	12		6.6		4.6		14.3
	8.1		5.3		2		14
	4.5		1.9		2.1		12.6
	5.1		2.6		1.9		11.9
	11.4		8.8		1.8		11.9
	9		6.4		1.7		13.3
	15.5		10.8		3.5		15.3
	10.3		7.1		2.4		12.1
	10.2		6.9		2.3		16.4
	8.5		6		1.7		14.9
	9.9		6.3		2.8		14.9
	16.2		11.3		3.4		14.2
	16.3		8.7		5		13.7
	17.3		12.1		3.9		14.9
	8.7		5.3		2.1		13.2
	10.5		4.6		3.8		14.8
	7.2		4.6		1.7		13.7
	9.1		6.4		2		14.1
	13		8.2		3.4		12.6
	12.6		8.4		2.6		14.7
	12.1		2.9		8.7		16.4
	12.6		3.5		8.5		14.5
	10.9		5		5.5		14.9
	12.6		4.5		7.2		13.4
	11.6		7.6		2.8		14.8
	12.5		7.6		3.7		15.6
	12.2		5.6		4.8		12.9
	11.6		7.6		2.8		14.6
	24.7		16		6.1		13.6
	13.1		8.5		3.3		14.9
	16.5		7.8		6.7		17.6
	12.8		7.5		4.1		13.9
	11.9		6.7		3.6		15.7
	14.4		10.2		3		14.8
	14.4		8.5		4.3		16.2
	11		6.3		3.2		15.1
	15.3		9		4.3		14.4
	19.5		11.7		5.3		12
	12.2		8.2		2.3		14
	15		10.7		2.7		14
	8.8		5.1		2.7		13.6
	8.8		5.8		2		14.4
	9.4		4.9		3.3		16.1
	5.1		2.9		1.7		15
	10.8		8.2		1.7		14.8
	13.3		7.8		3.4		15.1
	14.1		9.9		2.7		12.7
	20.4		13.9		4.1		13.3
	13.3		9.5		2.5		14.5
	17.9		9.3		6.1		13.8
	12.9		7.1		4.1		15
	8.7		4		3.3		17.2
	6.6		3.9		2.1		13.4
	9.9		6.7		2.3		15.8
	11.9		8.3		2.5		14.3
	14.2		8.4		4.6		14.8
	12.6		9.2		2.6		15
	10.8		5.7		3.8		13.5
	9.4		6.3		2		14.4
	10.9		5		4.6		12.5
	11.3		7.1		3.1		15.9
	11.8		7.9		2.4		17.6
	11.4		7.9		2.4		13.3
	12.6		8.5		3.1		15.4
	18.1		13.5		3.5		14.9
	15.6		11.3		2.6		18
	8		4.5		2.7		14.4
	10.3		6.2		2.9		14.8
	10		7.6		1.5		14.3
	9.4		7		1.5		15.3
	12		6.2		4.1		15.7
	6.7		4.6		1		13.4
	11.4		7		2.6		14.7
	13.5		7.3		4.1		14.3
	11.6		7.2		3.4		15.9
	11.6		7.8		3.2		15.5
	13.2		6.5		5.5		14.2
	9.9		6.9		2.3		14.9

## Sheet: ODG
8-oxo-2’-deoxyguanosine (nM)
Deficient	Normal
35.841	31.717
45.457	26.976
43.5482	36.2529
39.4433	28.7269
46.9885	22.1475
52.8581	25.3176
37.7004	27.8752
29.5757	28.9299
33.6298	28.9299
38.7539	32.2163
35.0665	27.1247
31.7075	24.7789
31.9971	29.0428
30.1698	27.8259
39.2941	30.4139
29.8766	25.775
27.6929	26.7836
32.861	22.7225
39.9906	29.6377
24.0252	31.0172
26.2222	27.1535
24.0449	23.9031
35.709	29.3061
26.5677	29.8263
28.1812	24.7771
24.0305	24.8707
25.4489	28.8581
36.7558	25.397
22.9625	23.2387
25.0883	25.0519
21.2691	26.3211
25.1029	24.1275
23.3051	22.7418
	25.9373
	27.4424

## Sheet: Ferritin
Ferritin (µg/mL)
Deficient	Normal
154.633	45.0022
112.378	226.864
89.0215	28.1349
253.404	42.4224
102.109	39.8815
627.879	72.5327
130.012	116.704
796.811	95.4303
139.398	32.0495
176.019	92.3346
371.774	92.3399
94.2196	228.409
131.405	164.386
69.1769	38.5604
141.935	93.3754
297.408	138.984
469.889	33.1245
143.471	53.8588
63.0581	31.3058
86.3987	346.031
99.0648	167.134
127.408	35.6068
68.6499	68.9863
76.5132	90.8267
431.647	139.148
116.127
343.887

## Sheet: Anti-Ox Cap
Antioxidant Capacity (nmoles)
Deficient	Normal
13.02	9.85
9.99	8.74
8.16	7.15
11.38	9.75
8.21	5.85
11	5.85
13.21	8.64
11.29	9.51
11.14	11.05
9.32	8.84
11.48	8.07
10.42	6.19
10.37	8.45
10.28	9.17
10.81	9.36
8.74	9.8
9.41	8.16
11.43	8.31
6.57	5.9
11.77	8.79
10.61	7.92
10.52	6.96
10.76	9.94
8.98	8.5
8.07	10.71
12.35	8.79
9.65	9.89
8.84	6.91
8.79	11.05
9.03	8.59
	7.83
	9.85
	7.39
	6.693
	7.7598
	8.5218
	7.836
	7.6582
	6.9724
	7.4804
	6.6676
	8.0138
	8.3186
	7.7598
	7.3788
	7.7598
	6.6676

## Sheet: Carbonylation
Carbonylation (nmol/mg)
Deficient	Normal
1.151	1.052
1.278	1.227
1.178	1.246
2.665	0.604
1.321	2.09
1.012	1.358
1.259	1.105
0.849	1.189
1.205	1.459
1.903	1.275
1.371	1.142
1.868	0.932
1.245	0.627
1.591	0.95
0.966	1.192
1.094	1.619
1.113	1.583
1.325	1.232
1.42	1.089
1.972	1.109
0.907	1.096
1.394	1.151
0.92	1.508
1.106	1.388

## Sheet: Catalase
Catalase (U/mL)
Deficient	Normal
6.01	9.92
9.82	7.49
5	7.96
3.22	7.3
4.59	10.74
5.05	8.83
6.13	5.12
6.02	6.33
5.24	5.38
4.98	6.2
6.67	6.22
3.39	7.19
8.62	5.39
5.93	10.67
8.75	9.48
8.92	10.22
9.51	9.34
11.25	5.48
4.85	4.29
4.79	4.35
9.63
